# Supplementary material for: The role of Neutrophil counts, infections and Smoking in mediating the Effect of Bronchiectasis on Chronic Obstructive Pulmonary Disease: a mendelian randomization study
Source: BMC Pulm Med. 2024 Mar 20;24:144. doi: 10.1186/s12890-024-02962-6 (PMC10953251; doi:10.1186/s12890-024-02962-6)
Supplement: Supplementary file 1 — Supplementary Material 1 [file 12890_2024_2962_MOESM1_ESM.xlsx]

## Sheet: TableS1
Supplementary Table 1. GWAS summary statistics: source and description
Phenotypes	Population	Sex	Category	Number of control	Number of cases	Number of SNPs	Download
Bronchiectasis	European	Males and Females	Binary	186723	1107	16380375	https://gwas.mrcieu.ac.uk/datasets/finn-b-J10_BRONCHIECTASIS/
Eosinophil	European	Males and Females	Continuous	563946		NA	https://gwas.mrcieu.ac.uk/datasets/ieu-b-33/
Neutrophil	European	Males and Females	Continuous	563946		NA	https://gwas.mrcieu.ac.uk/datasets/ieu-b-34/
COPD	European	Males and Females	Binary	186723	6915	16380382	https://gwas.mrcieu.ac.uk/datasets/finn-b-J10_COPD/
Biological sex (age adjusted)	European	NA	NA	206951	245351	25070139	https://gwas.mrcieu.ac.uk/datasets/ebi-a-GCST90013474/
Smoking status: Current	European	Males and Females	NA	302096	33928	10894596	https://gwas.mrcieu.ac.uk/datasets/ukb-a-225/
COPD/asthma/ILD related infections	European	Males and Females	Binary	159867	58925	16380466	https://gwas.mrcieu.ac.uk/datasets/finn-b-PULM_INFECTIONS/
Note: NA, not available

## Sheet: TableS2
Supplementary Table 2. Genetic G-X and G-Y data for the MR on the effect of bronchiectasis on COPD. Average F statistics: 23.12; CHR = chromosome; EA = effect allele; EAF = effect allele frequency; F = F-statistic; Beta_X = genetic effect on bronchiectasis; SE_X = standard error of Beta_X; p_X = p-value for Beta_X; Beta_Y = genetic effect on COPD; SE_Y = standard error of Beta_Y; p_Y = p-value fo…
SNP	chr	pos	EA/NEA	EAF	beta_X	se_X	p_X	beta_Y	se_Y	p_Y	F
rs111892111	10	26913393	G/A	0.2586	0.23	0.05	4.22299e-06	0.0155	0.0214	0.4692	21.16
rs116866085	10	12544937	A/G	0.02368	0.7013	0.1522	4.05798e-06	0.0032	0.0618	0.9585	21.2314
rs141511974	16	28644223	A/C	0.01654	0.8746	0.1864	2.70402e-06	0.0275	0.0749	0.714	22.0154
rs145283708	15	59182793	C/T	0.007414	1.4122	0.2963	1.87202e-06	0.0311	0.1133	0.7837	22.7159
rs17051825	8	24133723	G/A	0.0737	0.3943	0.0842	2.82397e-06	0.0634	0.0358	0.0762307	21.9295
rs189270955	20	55093458	A/G	0.02749	0.6624	0.1413	2.773e-06	0.0778	0.0581	0.1806	21.9764
rs368336747	17	62133755	A/G	0.02157	0.8437	0.1611	1.62499e-07	0.1784	0.0644	0.00556404	27.4274
rs3816495	3	190996107	A/G	0.07553	-0.4018	0.0836	1.52799e-06	-0.0601	0.0354	0.0895303	23.0998
rs61934546	12	131851405	G/C	0.1326	0.3265	0.065	5.03501e-07	0.0145	0.0277	0.5991	25.2313
rs61945663	12	132878993	T/C	0.07576	0.4103	0.0847	1.265e-06	0.004	0.0357	0.9115	23.4658
rs62380878	5	137635557	C/T	0.18	0.2664	0.0564	2.35603e-06	0.021	0.0241	0.3829	22.3105
rs72846323	11	1144046	T/C	0.1874	0.2696	0.056	1.448e-06	0.0076	0.024	0.750699	23.1773
rs76006549	19	47625828	A/G	0.02386	0.7394	0.1513	1.033e-06	0.0578	0.0615	0.3474	23.8826
rs76318295	5	78043746	C/T	0.002704	2.7836	0.5514	4.462e-07	0.3533	0.1891	0.0617206	25.4847
rs7965432	12	124279238	C/T	0.6127	-0.2057	0.0442	3.24698e-06	0.0005	0.019	0.9807	21.6583

## Sheet: TableS3
Supplementary Table 3. Genetic G-X and G-Y data for the MR on the effect of COPD on bronchiectasis. Average F statistics: 27.38; CHR = chromosome; EA = effect allele; EAF = effect allele frequency; F = F-statistic; Beta_X = genetic effect on COPD; SE_X = standard error of Beta_X; p_X = p-value for Beta_X; Beta_Y = genetic effect on bronchiectasis; SE_Y = standard error of Beta_Y; p_Y = p-value fo…
SNP	chr	pos	EA/NEA	EAF	beta_X	se_X	p_X	beta_Y	se_Y	p_Y	F
rs113623975	8	27412605	G/A	0.1008	-0.1866	0.0312	2.169e-09	-0.0528	0.0714	0.4599	35.7696
rs117514908	13	64992376	G/C	0.03619	0.2343	0.0502	3.07603e-06	0.0867	0.1183	0.4638	21.784
rs1379933	4	89801156	C/T	0.3412	-0.0948	0.0196	1.29e-06	0.0097	0.0453	0.831	23.394
rs144264580	10	72604790	T/C	0.03453	0.2357	0.0514	4.52397e-06	0.218	0.1192	0.0674808	21.0278
rs1521046	2	67724452	C/T	0.437	0.0868	0.0187	3.52704e-06	0.0259	0.0434	0.5509	21.5455
rs172057	5	179245959	T/C	0.9924	-0.5116	0.1115	4.45502e-06	0.047	0.2593	0.8561	21.0529
rs1801272	19	41354533	T/A	0.02292	-0.3271	0.0637	2.82299e-07	-0.0061	0.146	0.9667	26.3683
rs190861688	4	176014587	A/C	0.00965	0.4684	0.0995	2.51102e-06	-0.0749	0.227	0.7413	22.1609
rs1925547	10	20973723	G/T	0.266	0.101	0.021	1.52598e-06	-0.0292	0.049	0.551099	23.1315
rs192743950	2	121092500	A/G	0.05356	-0.2221	0.0431	2.59597e-07	-0.1445	0.0992	0.1452	26.5548
rs2138448	2	146134326	G/A	0.4382	-0.09	0.0187	1.52799e-06	-0.0718	0.0434	0.0980009	23.1634
rs2199036	16	31006972	T/C	0.3763	0.0882	0.0191	4.08696e-06	0.0139	0.0444	0.7543	21.3241
rs2514168	11	83725697	A/G	0.179	0.1109	0.0242	4.73696e-06	0.0365	0.0564	0.5177	21.0006
rs2637677	6	116837556	G/A	0.2249	0.1024	0.0223	4.29705e-06	-0.046	0.0517	0.373	21.0858
rs2818388	10	133953647	A/C	0.08491	0.175	0.0334	1.64101e-07	0.0017	0.0775	0.9825	27.4526
rs28929474	14	94844947	T/C	0.01957	0.4403	0.0695	2.39502e-10	0.9575	0.1734	3.32797e-08	40.1354
rs3789044	1	204589101	A/G	0.2298	-0.1059	0.0222	1.86402e-06	-0.0091	0.0513	0.8597	22.7555
rs469195	3	55110242	T/C	0.1596	-0.1222	0.0255	1.59199e-06	-0.0638	0.0588	0.2779	22.9648
rs4762262	12	96381788	A/C	0.1669	0.1311	0.025	1.622e-07	0.0074	0.058	0.899	27.4995
rs56199726	8	15212915	C/T	0.05769	0.189	0.04	2.249e-06	-0.0181	0.0933	0.8465	22.3256
rs58875428	4	7319682	G/T	0.007074	0.5348	0.1128	2.121e-06	-0.0836	0.2622	0.749899	22.4784
rs62232252	22	45380418	T/G	0.007887	0.5065	0.108	2.72797e-06	0.3619	0.2456	0.1406	21.9944
rs62528367	8	129314802	A/G	0.08335	0.1668	0.0339	8.60201e-07	-0.0571	0.0791	0.4701	24.2099
rs7313179	12	124009190	G/T	0.8901	0.1372	0.03	4.68198e-06	0.0515	0.0689	0.4547	20.9154
rs74571623	16	5557722	C/G	0.01467	0.3759	0.0768	9.70398e-07	0.0152	0.1822	0.9334	23.9564
rs79765478	12	76473274	C/T	0.1387	0.1291	0.0272	2.069e-06	0.0076	0.0631	0.9043	22.5276
rs79907691	8	140829016	G/A	0.01813	0.3408	0.0713	1.78e-06	-0.202	0.1654	0.2219	22.8465
rs79926725	11	11427563	T/C	0.1407	-0.1269	0.027	2.61e-06	-0.0752	0.062	0.2249	22.09
rs8040868	15	78911181	C/T	0.3792	0.2096	0.0191	5.84252e-28	0.0404	0.0445	0.363	120.425

## Sheet: TableS4
Supplementary Table 4. Genetic G-X and G-Y data for the MR on the effect of bronchiectasis on eosinophil. Average F statistics: 23.70; CHR = chromosome; EA = effect allele; EAF = effect allele frequency; F = F-statistic; Beta_X = genetic effect on bronchiectasis; SE_X = standard error of Beta_X; p_X = p-value for Beta_X; Beta_Y = genetic effect on eosinophil; SE_Y = standard error of Beta_Y; p_Y …
SNP	chr	pos	EA/NEA	EAF	beta_X	se_X	p_X	beta_Y	se_Y	p_Y	F
rs111892111	10	26918486	G/A	0.2586	0.23	0.05	4.22299e-06	-0.001419	0.00261	0.58672	21.16
rs116866085	10	12544937	A/G	0.02368	0.7013	0.1522	4.05798e-06	0.009764	0.006983	0.161987	21.2314
rs141511974	16	28644223	A/C	0.01654	0.8746	0.1864	2.70402e-06	0.012664	0.007434	0.0884708	22.0154
rs145283708	15	59182793	C/T	0.007414	1.4122	0.2963	1.87202e-06	0.009292	0.007482	0.214232	22.7159
rs17051825	8	24133723	G/A	0.0737	0.3943	0.0842	2.82397e-06	0.011307	0.004015	0.00487405	21.9295
rs189270955	20	55093458	A/G	0.02749	0.6624	0.1413	2.773e-06	-0.007562	0.01118	0.498799	21.9764
rs28929474	14	94844947	T/C	0.01942	0.9575	0.1734	3.32797e-08	0.011678	0.007133	0.101568	30.4915
rs368336747	17	62133755	A/G	0.02157	0.8437	0.1611	1.62499e-07	-0.002363	0.006954	0.734054	27.4274
rs3816495	3	190996107	A/G	0.07553	-0.4018	0.0836	1.52799e-06	-0.003722	0.004257	0.38191	23.0998
rs61934546	12	131852387	G/C	0.1326	0.3265	0.065	5.03501e-07	-0.000573	0.002666	0.829874	25.2313
rs61945663	12	132878993	T/C	0.07576	0.4103	0.0847	1.265e-06	0.004342	0.004534	0.338226	23.4658
rs76006549	19	47625828	A/G	0.02386	0.7394	0.1513	1.033e-06	-0.016226	0.006953	0.0196341	23.8826
rs76318295	5	78043746	C/T	0.002704	2.7836	0.5514	4.462e-07	0.003036	0.010863	0.779879	25.4847
rs7965432	12	124279238	C/T	0.6127	-0.2057	0.0442	3.24698e-06	-0.000581	0.002016	0.773134	21.6583

## Sheet: TableS5
Supplementary Table 5. Genetic G-X and G-Y data for the MR on the effect of bronchiectasis on neutrophil. Average F statistics: 23.45; CHR = chromosome; EA = effect allele; EAF = effect allele frequency; F = F-statistic; Beta_X = genetic effect on bronchiectasis; SE_X = standard error of Beta_X; p_X = p-value for Beta_X; Beta_Y = genetic effect on neutrophil; SE_Y = standard error of Beta_Y; p_Y …
SNP	chr	pos	EA/NEA	EAF	beta_X	se_X	p_X	beta_Y	se_Y	p_Y	F
rs111892111	10	26918486	G/A	0.2586	0.23	0.05	4.22299e-06	0.003788	0.002549	0.137193	21.16
rs116866085	10	12544937	A/G	0.02368	0.7013	0.1522	4.05798e-06	0.005063	0.006768	0.454408	21.2314
rs141511974	16	28644223	A/C	0.01654	0.8746	0.1864	2.70402e-06	0.011285	0.007361	0.125242	22.0154
rs145283708	15	59182793	C/T	0.007414	1.4122	0.2963	1.87202e-06	0.001901	0.007556	0.801341	22.7159
rs17051825	8	24133723	G/A	0.0737	0.3943	0.0842	2.82397e-06	0.00435	0.003928	0.268055	21.9295
rs189270955	20	55093458	A/G	0.02749	0.6624	0.1413	2.773e-06	-0.003765	0.010888	0.729536	21.9764
rs28929474	14	94844947	T/C	0.01942	0.9575	0.1734	3.32797e-08	0.017498	0.006922	0.0114969	30.4915
rs368336747	17	62133755	A/G	0.02157	0.8437	0.1611	1.62499e-07	-0.004806	0.006735	0.475463	27.4274
rs3816495	3	190996107	A/G	0.07553	-0.4018	0.0836	1.52799e-06	-5.1e-05	0.004105	0.990053	23.0998
rs61934546	12	131852387	G/C	0.1326	0.3265	0.065	5.03501e-07	0.002049	0.002601	0.430832	25.2313
rs61945663	12	132878993	T/C	0.07576	0.4103	0.0847	1.265e-06	0.001035	0.004577	0.821117	23.4658
rs62380878	5	137635557	C/T	0.18	0.2664	0.0564	2.35603e-06	0.007751	0.002459	0.001632	22.3105
rs72846323	11	1145268	T/C	0.1874	0.2696	0.056	1.448e-06	0.000623	0.003049	0.838189	23.1773
rs76006549	19	47625828	A/G	0.02386	0.7394	0.1513	1.033e-06	0.00237	0.006937	0.732652	23.8826
rs7965432	12	124279238	C/T	0.6127	-0.2057	0.0442	3.24698e-06	-0.003688	0.001955	0.0592379	21.6583

## Sheet: TableS6
Supplementary Table 6. Genetic G-X and G-Y data for the MR on the effect of bronchiectasis on biological sex (age adjusted). Average F statistics: 23.58; CHR = chromosome; EA = effect allele; EAF = effect allele frequency; F = F-statistic; Beta_X = genetic effect on bronchiectasis; SE_X = standard error of Beta_X; p_X = p-value for Beta_X; Beta_Y = genetic effect on biological sex (age adjusted);…
SNP	chr	pos	EA/NEA	EAF	beta_X	se_X	p_X	beta_Y	se_Y	p_Y	F
rs111892111	10	26913393	G/A	0.2586	0.23	0.05	4.22299e-06	-0.000469037	0.00134252	0.73	21.16
rs116866085	10	12544937	A/G	0.02368	0.7013	0.1522	4.05798e-06	-0.00412811	0.00367476	0.26	21.2314
rs141511974	16	28644223	A/C	0.01654	0.8746	0.1864	2.70402e-06	0.000697547	0.00389168	0.86	22.0154
rs145283708	15	59182793	C/T	0.007414	1.4122	0.2963	1.87202e-06	0.00236338	0.00383029	0.54	22.7159
rs17051825	8	24133723	G/A	0.0737	0.3943	0.0842	2.82397e-06	0.000626907	0.00210748	0.77	21.9295
rs189270955	20	55093458	A/G	0.02749	0.6624	0.1413	2.773e-06	0.0141885	0.00584958	0.015	21.9764
rs28929474	14	94844947	T/C	0.01942	0.9575	0.1734	3.32797e-08	0.00293008	0.00373884	0.43	30.4915
rs368336747	17	62133755	A/G	0.02157	0.8437	0.1611	1.62499e-07	-0.0047419	0.00361075	0.19	27.4274
rs3816495	3	190996107	A/G	0.07553	-0.4018	0.0836	1.52799e-06	-0.00157626	0.00226718	0.49	23.0998
rs61934546	12	131851405	G/C	0.1326	0.3265	0.065	5.03501e-07	0.000294071	0.00144315	0.84	25.2313
rs61945663	12	132878993	T/C	0.07576	0.4103	0.0847	1.265e-06	0.00210314	0.00238621	0.38	23.4658
rs62380878	5	137635557	C/T	0.18	0.2664	0.0564	2.35603e-06	0.000139733	0.00133455	0.92	22.3105
rs72846323	11	1144046	T/C	0.1874	0.2696	0.056	1.448e-06	0.00227306	0.00155765	0.14	23.1773
rs76006549	19	47625828	A/G	0.02386	0.7394	0.1513	1.033e-06	-0.00109984	0.00362401	0.760001	23.8826
rs76318295	5	78043746	C/T	0.002704	2.7836	0.5514	4.462e-07	0.000498656	0.00575247	0.93	25.4847
rs7965432	12	124279238	C/T	0.6127	-0.2057	0.0442	3.24698e-06	-0.000714203	0.0010648	0.5	21.6583

## Sheet: TableS7
Supplementary Table 7. Genetic G-X and G-Y data for the MR on the effect of bronchiectasis on COPD/asthma/ILD related infections. Average F statistics: 23.58; CHR = chromosome; EA = effect allele; EAF = effect allele frequency; F = F-statistic; Beta_X = genetic effect on bronchiectasis; SE_X = standard error of Beta_X; p_X = p-value for Beta_X; Beta_Y = genetic effect on COPD/asthma/ILD related i…
SNP	chr	pos	EA/NEA	EAF	beta_X	se_X	p_X	beta_Y	se_Y	p_Y	F
rs111892111	10	26913393	G/A	0.2586	0.23	0.05	4.22299e-06	0.0044	0.0084	0.5997	21.16
rs116866085	10	12544937	A/G	0.02368	0.7013	0.1522	4.05798e-06	0.0299	0.0242	0.2155	21.2314
rs141511974	16	28644223	A/C	0.01654	0.8746	0.1864	2.70402e-06	0.0482	0.0292	0.0991402	22.0154
rs145283708	15	59182793	C/T	0.007414	1.4122	0.2963	1.87202e-06	-0.0183	0.0447	0.6831	22.7159
rs17051825	8	24133723	G/A	0.0737	0.3943	0.0842	2.82397e-06	0.0259	0.0139	0.0623304	21.9295
rs189270955	20	55093458	A/G	0.02749	0.6624	0.1413	2.773e-06	-0.0085	0.0224	0.7057	21.9764
rs28929474	14	94844947	T/C	0.01942	0.9575	0.1734	3.32797e-08	-0.0011	0.0261	0.9656	30.4915
rs368336747	17	62133755	A/G	0.02157	0.8437	0.1611	1.62499e-07	0.044	0.0251	0.0800903	27.4274
rs3816495	3	190996107	A/G	0.07553	-0.4018	0.0836	1.52799e-06	-0.0241	0.0138	0.08046	23.0998
rs61934546	12	131851405	G/C	0.1326	0.3265	0.065	5.03501e-07	-0.0021	0.0108	0.8429	25.2313
rs61945663	12	132878993	T/C	0.07576	0.4103	0.0847	1.265e-06	0.0211	0.014	0.1304	23.4658
rs62380878	5	137635557	C/T	0.18	0.2664	0.0564	2.35603e-06	0.0196	0.0094	0.0380601	22.3105
rs72846323	11	1144046	T/C	0.1874	0.2696	0.056	1.448e-06	0.0355	0.0094	0.0001539	23.1773
rs76006549	19	47625828	A/G	0.02386	0.7394	0.1513	1.033e-06	0.0173	0.0239	0.4694	23.8826
rs76318295	5	78043746	C/T	0.002704	2.7836	0.5514	4.462e-07	0.1873	0.0735	0.01084	25.4847
rs7965432	12	124279238	C/T	0.6127	-0.2057	0.0442	3.24698e-06	-0.0059	0.0074	0.4298	21.6583

## Sheet: TableS8
Supplementary Table 8. Genetic G-X and G-Y data for the MR on the effect of bronchiectasis on smoking status: Current. Average F statistics: 23.45; CHR = chromosome; EA = effect allele; EAF = effect allele frequency; F = F-statistic; Beta_X = genetic effect on bronchiectasis; SE_X = standard error of Beta_X; p_X = p-value for Beta_X; Beta_Y = genetic effect on smoking status: Current; SE_Y = stan…
SNP	chr	pos	EA/NEA	EAF	beta_X	se_X	p_X	beta_Y	se_Y	p_Y	F
rs111892111	10	26913393	G/A	0.2586	0.23	0.05	4.22299e-06	-0.00169938	0.000940194	0.0706887	21.16
rs116866085	10	12544937	A/G	0.02368	0.7013	0.1522	4.05798e-06	-0.00185826	0.00255747	0.467471	21.2314
rs141511974	16	28644223	A/C	0.01654	0.8746	0.1864	2.70402e-06	-0.000504462	0.00270256	0.851927	22.0154
rs145283708	15	59182793	C/T	0.007414	1.4122	0.2963	1.87202e-06	-0.00248937	0.0026821	0.353335	22.7159
rs17051825	8	24133723	G/A	0.0737	0.3943	0.0842	2.82397e-06	-0.000485998	0.0014702	0.740972	21.9295
rs189270955	20	55093458	A/G	0.02749	0.6624	0.1413	2.773e-06	-0.00105156	0.00410647	0.797894	21.9764
rs28929474	14	94844947	T/C	0.01942	0.9575	0.1734	3.32797e-08	-0.00999911	0.00259365	0.000115646	30.4915
rs368336747	17	62133755	A/G	0.02157	0.8437	0.1611	1.62499e-07	0.00301176	0.0025151	0.231125	27.4274
rs3816495	3	190996107	A/G	0.07553	-0.4018	0.0836	1.52799e-06	0.000589816	0.00159541	0.711608	23.0998
rs61934546	12	131852387	G/C	0.1326	0.3265	0.065	5.03501e-07	-0.000800343	0.000986708	0.417295	25.2313
rs61945663	12	132878993	T/C	0.07576	0.4103	0.0847	1.265e-06	-0.00249745	0.00167387	0.135694	23.4658
rs62380878	5	137635557	C/T	0.18	0.2664	0.0564	2.35603e-06	-0.00142126	0.000933644	0.127941	22.3105
rs72846323	11	1145268	T/C	0.1874	0.2696	0.056	1.448e-06	0.000426247	0.00114634	0.710017	23.1773
rs76006549	19	47625828	A/G	0.02386	0.7394	0.1513	1.033e-06	0.00124055	0.0025366	0.624799	23.8826
rs7965432	12	124279238	C/T	0.6127	-0.2057	0.0442	3.24698e-06	0.00066126	0.000746281	0.375579	21.6583

## Sheet: TableS9
Supplementary Table 9. Genetic G-X and G-Y data for the MR on the effect of neutrophil on COPD. Average F statistics: 105.79; CHR = chromosome; EA = effect allele; EAF = effect allele frequency; F = F-statistic; Beta_X = genetic effect on neutrophil; SE_X = standard error of Beta_X; p_X = p-value for Beta_X; Beta_Y = genetic effect on COPD; SE_Y = standard error of Beta_Y; p_Y = p-value for Beta_Y
SNP	chr	pos	EA/NEA	EAF	beta_X	se_X	p_X	beta_Y	se_Y	p_Y	F
rs10012827	4	41543764	T/C	0.124277	0.016277	0.002957	3.80996e-08	0.0663	0.0326	0.0416802	30.3002
rs10049210	3	156797373	C/T	0.403384	0.015339	0.001971	7.5405e-15	0.0243	0.0198	0.2188	60.5649
rs10252457	7	47337530	G/A	0.425632	-0.013839	0.001962	1.82012e-12	-0.036	0.0191	0.0588004	49.7521
rs1042725	12	66358347	T/C	0.494436	0.012765	0.001924	3.32966e-11	0.0315	0.0186	0.0903608	44.0181
rs10447304	5	179172098	A/G	0.505743	-0.016591	0.001919	5.57956e-18	-0.0245	0.0185	0.1861	74.7472
rs1047891	2	211540507	A/C	0.315122	-0.019307	0.002064	8.79023e-21	0.0405	0.0199	0.0421396	87.5004
rs10498635	14	93103309	T/C	0.183683	-0.030199	0.002491	8.72971e-34	-0.0623	0.0271	0.0214798	146.973
rs10509912	10	112029405	A/T	0.134894	-0.021052	0.00281	7.0194e-14	0.0083	0.0257	0.7457	56.1273
rs10750623	11	101782811	A/G	0.457717	-0.010965	0.001926	1.28e-08	0.0093	0.0187	0.619699	32.4119
rs10760690	9	102281113	T/G	0.374011	0.011474	0.002038	1.84999e-08	-0.0033	0.0192	0.8632	31.6972
rs10786325	10	99068738	G/C	0.595938	0.042348	0.001955	6.05341e-104	-0.004	0.0188	0.8308	469.215
rs10811668	9	22166542	A/C	0.208459	-0.013505	0.002386	1.55998e-08	-0.0269	0.0234	0.2489	32.0367
rs10833024	11	3010390	T/C	0.310102	0.01633	0.002081	4.51024e-15	0.0071	0.0217	0.742299	61.5784
rs10846411	12	8206167	G/A	0.687379	0.016659	0.002076	1.07994e-15	0.0287	0.0195	0.1419	64.3937
rs10849020	12	4332009	G/C	0.210147	-0.024062	0.002361	2.33991e-24	0.0078	0.0227	0.731799	103.866
rs10852834	17	16174506	G/C	0.47801	-0.037094	0.001924	9.66941e-83	-0.0157	0.0185	0.3978	371.704
rs10864368	1	8918313	C/T	0.502691	0.023683	0.001914	4.00959e-35	-0.0017	0.0185	0.9258	153.105
rs10868825	9	73031065	A/T	0.338117	0.011508	0.002066	2.59998e-08	0.0027	0.0189	0.8884	31.0269
rs10906393	10	13536512	T/A	0.577559	0.01719	0.001943	9.66051e-19	-0.0052	0.0188	0.781801	78.2719
rs10917107	1	22330123	A/G	0.687344	-0.007112	0.001245	1.13999e-08	0.001	0.0201	0.9616	32.6321
rs10945542	6	158764741	T/C	0.521167	0.011993	0.001925	4.82003e-10	0.0175	0.0186	0.3476	38.8145
rs10948036	6	42510305	A/C	0.210175	0.029687	0.002362	3.4898e-36	-0.0216	0.0221	0.3288	157.969
rs10992394	9	95433830	A/G	0.230846	0.01389	0.002279	1.13999e-09	-0.0021	0.0224	0.9262	37.1463
rs10995477	10	65010672	C/T	0.473501	-0.030415	0.001923	2.86022e-56	-0.0088	0.0186	0.634699	250.16
rs11039195	11	47375193	A/G	0.317401	0.018481	0.00207	4.53002e-19	0.0213	0.0215	0.3218	79.7095
rs11064881	12	120146925	A/G	0.073489	-0.034163	0.003693	2.36974e-20	0.0071	0.0334	0.8324	85.5763
rs11080133	17	29056519	A/G	0.305941	0.01197	0.002148	2.59e-08	0.0086	0.0207	0.677699	31.0542
rs11104881	12	88843474	C/T	0.701718	-0.025942	0.002106	7.83971e-35	0.0155	0.0189	0.412	151.737
rs112203773	1	27019131	A/C	0.082773	-0.011916	0.002062	7.69999e-09	0.064	0.0345	0.0637999	33.3952
rs1135172	1	11301714	G/A	0.729972	0.012078	0.002164	2.45997e-08	0.0187	0.0213	0.3796	31.1513
rs114050631	2	219020958	T/C	0.011126	-0.16255	0.010051	8.73977e-59	0.0068	0.0734	0.9264	261.55
rs114427170	1	159240076	A/G	0.036578	0.031948	0.005372	2.81002e-09	-0.0205	0.0411	0.6176	35.3684
rs11574938	16	30485393	C/G	0.519832	0.020345	0.001947	1.57e-25	-0.0339	0.0189	0.0725204	109.19
rs11580229	1	227210820	A/G	0.46164	-0.023208	0.002028	2.75994e-30	-0.0066	0.0191	0.73	130.96
rs1159649	11	12135604	G/C	0.315669	-0.013612	0.002083	6.57052e-11	-0.0224	0.0198	0.2571	42.7037
rs11625865	14	105644421	A/G	0.61034	-0.015284	0.002061	1.26009e-13	0.0003	0.0191	0.9857	54.9944
rs116447416	2	37501547	G/A	0.035073	-0.037054	0.005232	1.46994e-12	-0.005	0.0565	0.929	50.1574
rs11648664	16	53122486	A/G	0.402087	-0.014176	0.001963	5.43e-13	0.0176	0.0189	0.3509	52.1515
rs116631966	1	93229909	A/G	0.02482	0.040344	0.006236	1.02e-10	0.2816	0.1074	0.00876294	41.8548
rs11664534	18	43724520	T/C	0.524958	-0.016004	0.00193	1.16011e-16	-0.0102	0.0186	0.5824	68.761
rs11673093	19	45742094	A/G	0.259947	-0.048844	0.002196	1.44877e-109	-0.0304	0.0204	0.1363	494.718
rs11683933	2	127886955	A/C	0.055134	0.030649	0.004249	5.72005e-13	-0.0324	0.0566	0.5667	52.0306
rs11689257	2	162958353	A/G	0.069886	-0.024562	0.00388	2.50998e-10	0.0386	0.0339	0.2547	40.0741
rs11690365	2	220018090	G/T	0.63957	0.011899	0.002008	3.21004e-09	-0.0069	0.0201	0.7307	35.1151
rs11691193	2	111854524	T/C	0.217738	0.015007	0.002371	2.52e-10	0.0093	0.023	0.6862	40.0613
rs11712552	3	140957762	G/A	0.126219	0.030473	0.002893	6.4506e-26	-0.0118	0.0297	0.691301	110.952
rs11716015	3	169320058	T/C	0.635724	-0.012851	0.001992	1.16001e-10	-0.0154	0.0204	0.4504	41.6193
rs11721064	3	98408826	T/G	0.609084	0.01439	0.001974	3.22033e-13	-0.0308	0.0198	0.1196	53.1407
rs11723621	4	72615362	G/A	0.290775	-0.026932	0.002109	2.66993e-37	-0.0623	0.0232	0.00732605	163.074
rs11735662	4	145026126	T/C	0.033581	0.047562	0.00534	5.58985e-19	0.0044	0.0634	0.9443	79.33
rs117468663	9	112745175	T/A	0.133922	0.019488	0.002853	8.73977e-12	-0.0077	0.0295	0.795	46.6585
rs11753041	6	20735494	C/T	0.395413	0.011206	0.001968	1.26999e-08	-0.0035	0.0186	0.8506	32.4228
rs11894199	2	128543369	A/C	0.387646	0.011047	0.001969	2.07e-08	-0.0105	0.02	0.598	31.4773
rs11993347	8	103930583	C/T	0.230055	-0.021579	0.002282	3.3597e-21	0.0069	0.0203	0.735301	89.4193
rs11997631	8	129000499	G/C	0.273556	0.016578	0.00216	1.7398e-14	0.0254	0.0199	0.2019	58.9056
rs12118277	1	56609296	T/C	0.351878	0.014887	0.002004	1.15001e-13	0.004	0.0204	0.8447	55.1847
rs12189880	6	52366206	T/C	0.240741	-0.016057	0.002269	1.53993e-12	0.011	0.0208	0.5955	50.0795
rs12203592	6	396321	T/C	0.214291	0.013585	0.002405	1.66001e-08	0.0405	0.0555	0.465799	31.9072
rs12214269	6	135846518	A/G	0.545471	0.019394	0.001922	6.59933e-24	-0.0166	0.0193	0.3894	101.819
rs12328347	2	43351269	G/T	0.372663	-0.016095	0.001997	7.97076e-16	-0.0223	0.019	0.2414	64.957
rs12378064	9	127191540	T/C	0.649709	-0.013698	0.002041	1.99022e-11	-0.0253	0.0199	0.2039	45.0431
rs1245035	12	64976049	A/C	0.628096	0.01631	0.001998	3.39e-16	0.0243	0.0186	0.1901	66.6372
rs12460279	19	9411354	G/A	0.569495	-0.011249	0.001936	6.42999e-09	0.0233	0.0186	0.2107	33.7611
rs12481262	20	8126920	C/T	0.460009	-0.014609	0.002019	4.78961e-13	-0.021	0.0186	0.2582	52.3562
rs12487658	3	71528943	T/C	0.801636	0.017015	0.002418	2.06016e-12	-0.0279	0.0242	0.2478	49.5167
rs1250568	10	81045280	C/T	0.435133	-0.01382	0.002024	8.88996e-12	0.0287	0.0186	0.1233	46.6224
rs12530608	7	18023617	G/A	0.146298	-0.016172	0.002739	3.63003e-09	-0.0361	0.0313	0.2489	34.8613
rs12541521	8	129986235	G/A	0.450195	0.012739	0.001935	4.7698e-11	0.0082	0.0196	0.676299	43.342
rs12550612	8	22966769	A/G	0.821991	-0.030838	0.002548	1.08993e-33	-0.0508	0.0221	0.0215799	146.478
rs12588718	14	101149605	C/G	0.66557	0.014501	0.002092	4.29042e-12	-0.0075	0.0187	0.6871	48.0477
rs1260326	2	27730940	C/T	0.602032	-0.032512	0.001958	6.91035e-62	-0.0222	0.0195	0.254	275.716
rs12658947	5	57552464	G/A	0.256773	0.01303	0.002195	3.01002e-09	0.001	0.02	0.9595	35.2387
rs12716647	8	6901304	C/G	0.637362	0.014273	0.002001	1.02991e-12	-0.0052	0.0195	0.7904	50.8787
rs12802157	11	28060285	C/A	0.252333	0.012586	0.002206	1.2e-08	0.015	0.0207	0.4701	32.551
rs12909505	15	51104350	C/T	0.428567	-0.021426	0.001943	2.99985e-28	0.0261	0.0189	0.166	121.601
rs12923918	16	24844403	G/A	0.509359	-0.010496	0.001921	4.81005e-08	0.0152	0.019	0.4237	29.8533
rs12927351	16	74596618	A/C	0.198578	0.021608	0.002406	2.83009e-19	-0.0123	0.0235	0.5988	80.6562
rs12930850	16	81602212	G/A	0.537098	0.018982	0.001938	1.29003e-22	0.0025	0.0188	0.8933	95.9348
rs13190036	5	176737720	G/A	0.891442	-0.021805	0.003135	3.62994e-12	0.0305	0.0241	0.2049	48.3768
rs13291664	9	282738	G/A	0.187987	0.029314	0.002462	1.18987e-32	0.0031	0.0281	0.9128	141.767
rs13392977	2	192514856	A/G	0.053967	0.028237	0.004266	3.72992e-11	0.1169	0.0532	0.0279801	43.8122
rs1362623	16	49885785	T/C	0.207792	0.018278	0.002376	1.49005e-14	0.0295	0.0238	0.2153	59.1786
rs1366045	3	42909050	C/T	0.38497	-0.021881	0.001969	1.20005e-28	-0.0026	0.0196	0.8928	123.493
rs1371794	4	74948054	C/A	0.622286	-0.07253	0.00198	1e-200	0.0014	0.0197	0.9446	1341.85
rs139386	22	39542292	C/T	0.445089	-0.010925	0.001974	3.21004e-08	0.0259	0.0186	0.1628	30.6301
rs140311179	4	26295540	G/C	0.051153	-0.024877	0.004378	1.36e-08	0.0316	0.0416	0.4477	32.2882
rs141010613	5	131537191	A/G	0.01679	-0.04364	0.00778	2.07998e-08	-0.1362	0.0928	0.1423	31.4637
rs1411424	9	113892963	A/G	0.523053	-0.011488	0.001926	2.50998e-09	0.0063	0.0185	0.735301	35.5776
rs1412445	10	91002804	T/C	0.338068	0.021069	0.002026	2.63998e-25	-0.0349	0.0188	0.0638793	108.146
rs14243	2	234115739	G/A	0.210721	0.013507	0.00247	4.66004e-08	0.0031	0.0248	0.9016	29.9036
rs1445171	5	100046833	C/T	0.516908	0.014312	0.001927	1.15001e-13	0.05	0.0185	0.00697895	55.1616
rs1474419	7	6692605	C/T	0.578829	0.017679	0.001966	2.54976e-19	0.0335	0.0193	0.0831706	80.8627
rs148713124	11	118225200	T/G	0.008947	0.088156	0.010527	5.85059e-17	0.0457	0.1359	0.736901	70.1285
rs1490384	6	126851160	T/C	0.501387	-0.014654	0.001917	2.18978e-14	-0.017	0.0185	0.3588	58.4343
rs149157044	17	56816881	T/C	0.039439	-0.031196	0.005067	7.67008e-10	-0.0526	0.0447	0.2396	37.905
rs150649461	1	92925654	C/G	0.015034	0.052764	0.008277	1.89998e-10	0.0184	0.0571	0.7472	40.6377
rs150861794	13	109003805	T/C	0.019777	-0.052592	0.007502	2.47002e-12	0.0318	0.1078	0.7676	49.1457
rs1555275	20	55969270	G/A	0.649639	-0.01369	0.002046	2.29985e-11	0.0334	0.0202	0.0980099	44.7709
rs155795	5	179333233	C/G	0.384255	0.01337	0.001986	1.71002e-11	0.0105	0.0188	0.5743	45.3215
rs156334	20	1827809	T/C	0.429251	-0.011784	0.002033	6.92995e-09	0.0152	0.0189	0.4205	33.5978
rs1571956	10	30504708	A/G	0.646094	0.013715	0.002029	1.42988e-11	-0.0149	0.0206	0.4716	45.6907
rs1611236	6	29748690	A/G	0.322908	-0.018952	0.002057	3.34965e-20	0.0001	0.0231	0.995	84.8871
rs16843353	1	198543418	C/G	0.030427	-0.035874	0.005849	8.83995e-10	-0.1186	0.0502	0.0182301	37.6181
rs16850073	4	74703999	T/C	0.374485	0.052054	0.001999	2.11836e-149	0.0228	0.0191	0.2326	678.083
rs16939607	8	79013333	A/G	0.146029	-0.028446	0.002728	1.99022e-25	-0.0123	0.026	0.636999	108.731
rs16958642	16	11864032	A/G	0.082607	0.022296	0.00353	2.77e-10	-0.0464	0.0337	0.1684	39.8937
rs16961474	17	17146619	A/G	0.136787	-0.017035	0.002794	1.10999e-09	0.0414	0.0302	0.1704	37.1733
rs17026212	2	85551696	G/T	0.512906	-0.016843	0.001917	1.61994e-18	0.0176	0.0188	0.349	77.196
rs17139597	7	64731746	G/T	0.039897	-0.034067	0.004886	3.22998e-12	-0.0197	0.041	0.631401	48.6139
rs17213043	4	105546979	G/C	0.028346	0.046028	0.00579	1.97015e-15	-0.0296	0.0773	0.702301	63.1956
rs172240	5	156166739	A/G	0.850405	-0.02044	0.002698	3.71022e-14	-0.0015	0.0283	0.9588	57.3955
rs17381821	15	77403477	A/T	0.280593	0.012856	0.002138	1.88001e-09	-0.008	0.0207	0.7001	36.1573
rs17440390	1	67190563	T/C	0.126191	0.016462	0.002896	1.34999e-08	-0.0096	0.029	0.7405	32.3123
rs174548	11	61571348	G/C	0.312967	-0.023928	0.002072	7.91043e-31	-0.0059	0.019	0.757	133.362
rs17728	1	205241659	C/T	0.909008	0.023764	0.003344	1.22999e-12	-0.0851	0.034	0.01239	50.5018
rs17742008	18	48124763	A/C	0.212295	-0.017804	0.002354	4.10015e-14	-0.0227	0.0229	0.3217	57.2035
rs17831500	9	116047472	C/A	0.223581	-0.019905	0.002302	5.64027e-18	-0.0169	0.0218	0.4379	74.7676
rs1800961	20	43042364	T/C	0.031018	-0.051942	0.005553	8.99083e-21	0.0309	0.0447	0.4891	87.4947
rs180941	10	115720674	A/G	0.625196	-0.013018	0.002003	8.32914e-11	0.0071	0.0215	0.741	42.2403
rs1885474	10	69566751	G/T	0.103145	-0.023515	0.003162	1.07994e-13	0.0003	0.0247	0.9914	55.3052
rs188653407	2	160807141	G/C	0.022861	-0.051211	0.00647	2.57988e-15	-0.0378	0.04	0.3442	62.6495
rs1886654	1	236105910	C/T	0.892013	-0.058459	0.003081	3.07964e-80	-0.0536	0.0334	0.1084	360.014
rs1887428	9	4984530	C/G	0.625223	-0.014282	0.002014	1.38995e-12	-0.0184	0.0191	0.3362	50.2874
rs1939212	11	65626701	T/C	0.297421	-0.014212	0.002108	1.61994e-11	-0.0112	0.0205	0.5843	45.4537
rs1966479	5	118627271	G/A	0.660217	0.014401	0.002026	1.21004e-12	-0.0174	0.0197	0.3761	50.525
rs1977289	10	96301907	C/T	0.478516	-0.018227	0.001918	2.13993e-21	-0.0158	0.019	0.406	90.3094
rs1985157	19	18513594	C/T	0.410403	0.026496	0.002038	1.29003e-38	0.0292	0.0187	0.1173	169.026
rs1991651	8	10706411	G/C	0.617966	0.022916	0.001983	7.39946e-31	-0.0292	0.0254	0.25	133.546
rs2001613	17	75383679	T/C	0.472052	0.012012	0.002004	2.12002e-09	0.0026	0.0188	0.8907	35.9282
rs2038700	14	25461989	C/T	0.394281	0.033462	0.00197	1.24997e-64	0.0186	0.0191	0.33	288.517
rs2046934	3	151057642	A/G	0.82324	0.015004	0.002487	1.66001e-09	-0.0081	0.0251	0.745901	36.3967
rs2052249	2	202665227	A/C	0.250937	-0.01267	0.002223	1.23001e-08	0.0031	0.0213	0.8841	32.4844
rs2062250	15	64672002	A/G	0.938519	0.047004	0.004075	9.62055e-31	0.0401	0.0393	0.3075	133.05
rs207253	6	90808423	A/G	0.407863	-0.012355	0.002018	9.41998e-10	-0.0418	0.0198	0.0352801	37.4838
rs2082382	5	148200553	A/G	0.552392	-0.029475	0.001942	5.39014e-52	-0.0215	0.0194	0.268	230.361
rs212409	6	159470058	A/G	0.554194	-0.021224	0.001932	4.70977e-28	-0.018	0.0188	0.3394	120.681
rs2157770	9	136921464	G/A	0.287199	0.02099	0.002214	2.66993e-21	0.0386	0.0188	0.0405901	89.8814
rs2158799	7	28277107	G/C	0.611375	0.052002	0.00198	6.53131e-152	-0.0135	0.0187	0.4689	689.779
rs2179593	20	42660286	A/C	0.715877	-0.01233	0.002141	8.62005e-09	0.0099	0.0206	0.6323	33.166
rs218264	4	55408875	T/A	0.250834	0.031802	0.002233	5.58985e-46	0.0165	0.0216	0.4442	202.83
rs2241621	14	81737076	C/A	0.588178	-0.014948	0.001958	2.36974e-14	0.0222	0.0186	0.2334	58.2829
rs2250320	17	28128657	C/G	0.496329	-0.01979	0.001925	9.12011e-25	0.0112	0.0185	0.546	105.689
rs2254458	20	1551485	T/C	0.644615	-0.013414	0.0021	1.75999e-10	-0.0048	0.019	0.8022	40.8017
rs2260850	13	114185566	G/T	0.280458	0.02432	0.002212	4.42996e-28	-0.0051	0.0203	0.8019	120.881
rs2282611	11	76154846	G/T	0.319925	-0.012603	0.002063	1.03001e-09	0.0278	0.0197	0.1586	37.3207
rs2290846	4	151199080	A/G	0.284312	0.018804	0.002127	9.91973e-19	-0.0071	0.0223	0.750601	78.1566
rs2296028	13	52345637	C/G	0.17498	-0.01529	0.002553	2.15998e-09	0.0062	0.024	0.7969	35.8685
rs2301557	7	92300863	T/C	0.018212	-0.125784	0.007198	2.52988e-68	-0.0234	0.0579	0.686501	305.371
rs2312675	1	166922533	C/T	0.211949	-0.019845	0.002343	2.60976e-17	-0.01	0.0243	0.681601	71.7394
rs2314339	17	38253212	T/C	0.124538	0.033036	0.002965	8.31955e-29	0.0375	0.0243	0.1232	124.144
rs2315008	20	62343956	G/T	0.666951	0.016403	0.002058	1.63983e-15	0.0438	0.0211	0.0374602	63.5266
rs2421200	2	61711815	T/G	0.486641	-0.020525	0.001917	1.02991e-26	-0.0182	0.0188	0.3336	114.636
rs2432142	5	96275201	A/G	0.435047	0.01491	0.001945	1.89017e-14	-0.0477	0.0189	0.0116099	58.7646
rs2468832	11	18163882	A/C	0.238866	0.015199	0.002272	2.33024e-11	0.0537	0.0212	0.0113399	44.7521
rs2494747	14	105258437	T/G	0.615478	0.012976	0.002064	3.37e-10	-0.0058	0.019	0.760801	39.5241
rs249677	5	141539339	A/C	0.634081	0.02335	0.001997	1.46994e-31	0.0202	0.0201	0.3167	136.715
rs2519093	9	136141870	T/C	0.184749	-0.040099	0.00248	9.83105e-59	0.0112	0.0231	0.627001	261.435
rs2522051	5	131797578	C/T	0.454362	0.024	0.00193	1.88018e-35	0.0541	0.0188	0.00404297	154.635
rs2522440	4	108644404	C/T	0.911887	0.018925	0.003409	2.90001e-08	-0.0114	0.0315	0.716101	30.8189
rs2525110	17	46042365	T/A	0.563202	-0.011627	0.001935	1.93001e-09	0.0209	0.0189	0.2696	36.1055
rs2561758	5	173205282	G/A	0.72298	-0.034011	0.002173	3.4898e-55	-0.0257	0.0208	0.216	244.974
rs2632372	2	169717541	C/T	0.503861	-0.020982	0.001915	6.68036e-28	0.0232	0.0186	0.2116	120.048
rs2665405	17	57875292	A/G	0.54844	0.02951	0.001927	6.74062e-53	-0.0245	0.0186	0.1873	234.517
rs2710804	7	36084529	C/T	0.376402	0.019677	0.001984	3.76011e-23	0.0014	0.0194	0.9421	98.3636
rs2729707	2	160687231	G/A	0.830755	-0.035655	0.002553	2.67979e-44	-0.0205	0.023	0.372	195.047
rs2734031	3	128301390	C/T	0.907968	-0.067521	0.003335	4.20049e-91	0.0232	0.0333	0.4856	409.908
rs2807742	10	28781367	A/G	0.771408	0.032553	0.002294	1.16011e-45	0.0062	0.0233	0.790999	201.37
rs2808519	1	200361914	T/G	0.737582	0.016109	0.002179	1.50003e-13	-0.0006	0.0233	0.98	54.6541
rs2824372	21	18947037	C/G	0.202687	-0.015514	0.002443	2.20999e-10	0.009	0.0217	0.6805	40.3274
rs2839183	21	47687144	A/G	0.404817	-0.013129	0.001958	2.09991e-11	0.0036	0.0197	0.8557	44.9612
rs284317	1	10731625	G/A	0.495955	0.01361	0.002018	1.59993e-11	0.0102	0.0191	0.5931	45.4856
rs2852800	11	113954925	G/C	0.738635	0.0161	0.002224	4.6505e-13	-0.0185	0.0235	0.4323	52.4061
rs28530750	4	36312542	A/G	0.043105	0.05608	0.004812	2.35993e-31	-0.0516	0.0586	0.3786	135.82
rs28540102	19	4975763	C/T	0.658597	0.01708	0.00205	8.50942e-17	-0.0118	0.0205	0.5647	69.4173
rs28571765	8	55449281	C/T	0.206001	-0.022365	0.002368	3.80014e-21	0.0094	0.0219	0.667899	89.202
rs28588142	12	10097609	T/C	0.188391	0.015218	0.002462	6.59994e-10	0.0011	0.0242	0.9627	38.2067
rs2923416	8	42457038	G/A	0.609864	0.011252	0.002051	4.20998e-08	-0.0062	0.0194	0.748001	30.0973
rs2955958	15	101916347	A/G	0.315166	0.012279	0.002139	9.67008e-09	-0.0283	0.0212	0.1815	32.9537
rs3014874	1	153337943	A/G	0.265115	0.012124	0.002182	2.81002e-08	-0.0236	0.0214	0.2704	30.8733
rs301817	1	8503379	A/C	0.583346	-0.014068	0.001952	5.88979e-13	0.0448	0.0196	0.0225201	51.9404
rs303753	18	21074922	A/G	0.345097	-0.022761	0.002045	9.56974e-29	0.0155	0.0195	0.4268	123.879
rs305082	16	85936978	C/T	0.172255	0.036633	0.002594	3.04018e-45	0.0075	0.0216	0.73	199.437
rs3184504	12	111884608	C/T	0.517462	-0.029388	0.001927	1.9002e-52	0.0189	0.0189	0.3152	232.582
rs33951980	7	73029437	T/C	0.12936	-0.027627	0.00287	6.62979e-22	0.005	0.0277	0.857	92.6624
rs34215892	8	21767240	A/G	0.028499	0.038125	0.006009	2.30001e-10	0.0132	0.0567	0.8165	40.2546
rs342242	7	106338989	C/T	0.453135	-0.015768	0.001933	3.61993e-16	-0.0063	0.0186	0.7327	66.541
rs34599082	1	159175494	T/C	0.013435	-0.173021	0.008416	7.26942e-94	-0.0717	0.1214	0.554501	422.655
rs34765661	14	69852940	C/T	0.065332	0.041722	0.003891	8.58025e-27	0.0444	0.0304	0.1448	114.976
rs34990593	1	169733867	C/T	0.188767	0.013989	0.002448	1.13e-08	0.0311	0.0208	0.1362	32.6551
rs35020138	1	247570221	C/T	0.675273	-0.017619	0.002063	1.42004e-17	-0.0028	0.0201	0.8906	72.9397
rs35284073	22	17624425	A/G	0.216975	0.014664	0.002358	5.15003e-10	-0.0006	0.0225	0.98	38.6738
rs354703	2	143883952	C/T	0.593464	0.01478	0.001954	4.08037e-14	-0.015	0.0191	0.4318	57.2137
rs35734242	4	706700	C/T	0.427831	0.023416	0.002022	5.42001e-31	0.0181	0.0186	0.3314	134.111
rs35759345	7	116388021	T/C	0.449913	0.012607	0.001926	6.19013e-11	-0.0336	0.019	0.0764804	42.8461
rs35789178	2	102603925	G/T	0.186171	0.017959	0.002466	3.41036e-13	0.0207	0.0257	0.4213	53.0369
rs35864914	12	108159191	T/C	0.37651	-0.011366	0.001982	1.01e-08	0.0144	0.0193	0.4545	32.8858
rs35915186	1	224654623	C/T	0.215051	0.024312	0.002345	3.67029e-25	-0.0043	0.022	0.8461	107.487
rs35929659	16	2165630	C/T	0.179844	-0.019551	0.002634	1.21004e-13	0.0198	0.0242	0.4139	55.0943
rs3731332	7	92300568	T/C	0.022894	-0.119602	0.006536	9.68947e-75	0.0576	0.0691	0.4047	334.852
rs3735311	7	148877737	C/T	0.648694	-0.019532	0.002011	2.81968e-22	0.0085	0.0204	0.677901	94.3342
rs3735485	7	45009341	G/A	0.844938	0.029483	0.002681	4.19952e-28	0.0137	0.0282	0.6278	120.934
rs3739873	9	34978431	A/G	0.22025	-0.013878	0.002347	3.45001e-09	-0.0036	0.0207	0.8631	34.9645
rs3747869	10	73520632	C/A	0.900896	0.032659	0.003343	1.61994e-22	0.023	0.0239	0.3347	95.4406
rs3749440	3	183702089	G/A	0.372369	0.017362	0.001984	2.19989e-18	0.0109	0.0204	0.5947	76.5801
rs3754224	1	43423622	C/T	0.270043	-0.016714	0.002194	2.70023e-14	0.001	0.0199	0.9605	58.0347
rs3762297	1	31231680	T/C	0.183345	0.023896	0.002522	2.83009e-21	0.0152	0.0228	0.5046	89.776
rs3777755	6	12159699	T/C	0.311419	0.0137	0.002081	4.77969e-11	0.0172	0.0205	0.4011	43.3408
rs3781454	10	126348565	A/G	0.677892	0.024234	0.002094	6.26037e-31	-0.0037	0.0189	0.8428	133.936
rs3793537	9	35687556	C/G	0.291154	0.012622	0.002117	2.55e-09	-0.0039	0.0218	0.858	35.548
rs3843301	1	161614401	G/T	0.364763	-0.018912	0.002076	8.69961e-20	-0.0303	0.0195	0.1213	82.9889
rs3856364	2	145477217	G/C	0.679714	0.014282	0.002069	5.27959e-12	-0.0399	0.0192	0.0378303	47.6494
rs3861100	12	50599219	G/A	0.347896	0.018074	0.002017	3.43005e-19	-0.0089	0.0209	0.671301	80.2965
rs386243	19	49127490	T/C	0.250107	-0.026404	0.00229	1.02991e-30	-0.0426	0.0193	0.0276401	132.944
rs3917932	1	36943916	G/C	0.577138	-0.05153	0.001947	2.99916e-154	-0.0014	0.0189	0.9429	700.468
rs4074882	2	237780727	C/T	0.741751	0.02794	0.002198	5.61048e-37	-0.0129	0.0263	0.6248	161.584
rs409801	9	4744743	C/T	0.502787	0.021089	0.001929	8.59014e-28	0.0165	0.0188	0.3804	119.522
rs41272536	1	183440531	G/A	0.046043	-0.03588	0.004892	2.33024e-13	0.0135	0.0487	0.781801	53.7938
rs41313381	1	79411968	A/C	0.030511	0.058668	0.005486	1.16011e-26	0.0251	0.0711	0.723901	114.364
rs41433144	22	17569993	A/T	0.042937	-0.03459	0.004882	1.45011e-12	0.0588	0.0492	0.2315	50.2002
rs4145952	4	120155806	A/C	0.399341	-0.013326	0.001959	1.05999e-11	-0.0045	0.0195	0.8194	46.2733
rs4276676	8	68795618	C/T	0.470378	-0.018005	0.00193	1.16011e-20	0.042	0.0192	0.0283198	87.0305
rs4347951	22	29513326	C/T	0.310834	0.011766	0.002091	1.86999e-08	-0.0511	0.0214	0.0171498	31.6628
rs4413892	9	139330158	A/G	0.277885	0.033654	0.002228	1.65006e-51	0.0037	0.0213	0.8605	228.162
rs4468717	18	3457606	T/C	0.077663	-0.024976	0.003608	4.58987e-12	0.026	0.0273	0.3411	47.9195
rs4535497	5	1107428	A/C	0.569887	-0.014386	0.002038	1.74985e-12	0.0152	0.0191	0.4263	49.8278
rs45577137	8	48651633	G/A	0.04513	0.036447	0.005206	2.63027e-12	0.0409	0.036	0.2565	49.0134
rs4626924	1	234909298	T/C	0.551299	0.019408	0.001963	4.98999e-23	0.0474	0.0194	0.01461	97.7509
rs4632345	2	16702654	A/G	0.677982	-0.012199	0.00206	3.23996e-09	-0.0023	0.0194	0.9062	35.0682
rs464609	5	34654477	A/G	0.544404	0.010683	0.001927	3.02002e-08	-0.007	0.0186	0.7052	30.7343
rs4712614	6	21382765	G/T	0.620331	-0.01986	0.001977	1.03992e-23	0.0141	0.0194	0.469	100.913
rs4727392	7	97977670	G/A	0.736446	-0.017628	0.002176	5.64937e-16	-0.0206	0.0223	0.356	65.6279
rs4729046	7	92223957	C/T	0.92416	-0.042772	0.003637	6.84069e-32	-0.0697	0.0329	0.0342799	138.303
rs47341	22	43560763	T/C	0.395885	0.013023	0.002052	2.26001e-10	-0.007	0.0193	0.716401	40.278
rs4734879	8	106583124	G/A	0.276452	-0.02134	0.002144	2.63027e-23	-0.0309	0.0225	0.1702	99.0693
rs4760	19	44153100	G/A	0.153372	-0.075213	0.002693	1.41906e-171	0.0231	0.0251	0.3564	780.033
rs4761234	12	69732105	C/T	0.483663	0.021599	0.001928	4.25011e-29	-0.011	0.0189	0.561699	125.503
rs4794820	17	38089344	G/A	0.551375	0.076088	0.001942	1e-200	0.0334	0.0186	0.0725605	1535.09
rs4805881	19	33896432	C/A	0.665289	-0.014435	0.002068	3.05e-12	-0.009	0.0195	0.6462	48.7228
rs4808683	19	17862925	G/C	0.458189	-0.01228	0.001958	3.67003e-10	-0.0032	0.0191	0.8672	39.3343
rs4812447	20	39272620	G/A	0.440364	0.017142	0.001949	1.49005e-18	0.0142	0.0187	0.4491	77.3569
rs4843073	15	86124419	T/C	0.644889	0.013665	0.002007	1.00995e-11	-0.0018	0.0186	0.9224	46.358
rs4844622	1	208034329	T/C	0.240327	-0.023379	0.002236	1.44012e-25	0.0041	0.0222	0.852	109.322
rs486650	1	234819885	T/C	0.469271	-0.013892	0.001923	5.19039e-13	-0.0015	0.0188	0.9382	52.188
rs4903580	14	77850978	T/C	0.456084	0.016519	0.001929	1.16011e-17	0.0307	0.0185	0.0973801	73.3336
rs4909932	11	10475967	G/A	0.597552	0.013425	0.001963	8.35988e-12	0.001	0.0187	0.9575	46.7722
rs4924450	15	40597229	A/G	0.70545	0.013811	0.002198	3.40001e-10	0.007	0.0227	0.7591	39.4816
rs4925756	1	248048016	T/C	0.691891	-0.013002	0.002091	5.13996e-10	0.0044	0.0209	0.8329	38.6645
rs4984803	16	1349929	A/G	0.595619	-0.017523	0.00205	1.33999e-17	0.0497	0.0197	0.01163	73.065
rs520910	1	156108048	C/T	0.066787	-0.022414	0.003861	6.62995e-09	0.0243	0.0413	0.5564	33.7007
rs55729107	2	232582085	G/A	0.225567	-0.017505	0.002341	7.87046e-14	0.0242	0.0225	0.2835	55.9141
rs55767800	17	17674967	C/T	0.633688	-0.011452	0.002082	3.86999e-08	0.0126	0.0189	0.5063	30.2553
rs55851397	1	108761014	A/C	0.364781	0.012404	0.002038	1.17999e-09	0.0057	0.0192	0.7656	37.0438
rs55873273	1	36972428	C/T	0.020243	0.058951	0.006827	6.24022e-18	0.0873	0.0668	0.1909	74.5629
rs55964818	8	130605871	C/T	0.567723	-0.036463	0.001948	3.94003e-78	0.013	0.0188	0.489	350.37
rs56174170	3	184091881	C/T	0.139347	0.016826	0.002805	2.04e-09	-0.0561	0.031	0.0699794	35.9829
rs56188865	1	247606276	C/T	0.373715	-0.027427	0.001984	1.93019e-43	-0.0297	0.0194	0.1259	191.106
rs56217149	3	12962914	A/G	0.150714	0.017409	0.002789	4.45e-10	-0.0348	0.0247	0.159	38.9628
rs56378716	17	56356502	G/A	0.012681	0.129237	0.008674	3.71963e-50	0.0618	0.0528	0.2421	221.991
rs56388170	7	28724374	T/G	0.293956	0.070039	0.002132	1e-200	0.0138	0.0207	0.5039	1079.21
rs56408111	19	19793545	C/T	0.083714	0.031091	0.003521	1.10994e-18	0.0237	0.0401	0.555	77.9718
rs567385	11	125773560	C/G	0.610373	-0.010731	0.001967	4.98999e-08	0.0047	0.0192	0.8065	29.7627
rs571497	19	7827830	A/G	0.154629	-0.037928	0.002701	9.75888e-45	-0.0131	0.0282	0.643301	197.184
rs5747308	22	18133500	C/A	0.504471	0.022058	0.001925	2.29985e-30	0.0026	0.0185	0.889	131.302
rs5753576	22	31757735	T/C	0.480292	-0.017848	0.00193	2.42996e-20	-0.0179	0.0187	0.3376	85.5194
rs58005484	6	29822432	T/C	0.143931	0.032744	0.002734	5.14044e-33	0.0186	0.0253	0.4624	143.439
rs58605236	3	119697032	A/T	0.373119	-0.013899	0.001984	2.52988e-12	0.0038	0.019	0.8407	49.0777
rs58984522	11	43490624	C/T	0.346098	-0.011027	0.002017	4.70999e-08	-0.0424	0.0186	0.02256	29.8884
rs59519784	3	186202997	A/G	0.410141	0.011747	0.001953	1.84999e-09	0.0179	0.0188	0.3407	36.1784
rs60124939	1	174075302	T/C	0.176181	-0.017814	0.002517	1.51985e-12	0.0188	0.0256	0.4646	50.0906
rs6067411	20	48975411	T/C	0.528523	-0.011615	0.00195	2.63998e-09	0.0073	0.0188	0.699	35.4788
rs609264	8	61548546	G/T	0.528467	0.012618	0.001939	7.93049e-11	0.0433	0.0185	0.0194998	42.3473
rs610578	12	121194565	G/A	0.662713	-0.014625	0.002031	6.27047e-13	-0.0016	0.0194	0.9332	51.8528
rs61739285	16	27480797	T/C	0.03348	-0.040128	0.005402	1.15001e-13	0.0074	0.042	0.8607	55.1805
rs61754230	12	72179446	T/C	0.019363	0.039977	0.007114	1.96002e-08	-0.1386	0.126	0.2715	31.5786
rs619450	20	2894790	C/T	0.503233	0.014214	0.002002	1.29003e-12	0.0131	0.0186	0.4832	50.4086
rs61955089	12	123875650	C/T	0.026928	0.043703	0.005979	2.78997e-13	0.0182	0.0425	0.6675	53.4276
rs62011281	15	63781143	A/G	0.310021	0.012067	0.002082	7.03008e-09	0.0109	0.0198	0.5819	33.5921
rs62189859	2	182254087	C/T	0.244372	0.014074	0.002232	2.95999e-10	0.0053	0.0212	0.8047	39.76
rs62360185	5	57274612	G/A	0.190708	-0.015947	0.002452	8.05008e-11	-0.0151	0.0239	0.5279	42.2977
rs62375385	5	86268229	C/T	0.193932	0.014183	0.00243	5.45997e-09	0.0386	0.0248	0.1192	34.0662
rs62429983	6	121862273	A/G	0.144922	0.016402	0.002723	1.76999e-09	-0.0038	0.0222	0.8655	36.2826
rs626416	9	79326680	C/G	0.761969	-0.019685	0.002278	5.77032e-18	-0.0039	0.0237	0.8693	74.673
rs632887	12	3392351	G/A	0.410714	0.014283	0.002004	1.05999e-12	-0.0138	0.0191	0.4691	50.7976
rs636317	11	60019150	T/C	0.591234	0.014297	0.00195	2.33991e-13	0.0272	0.0205	0.1849	53.7552
rs6414435	3	47121140	G/A	0.591762	0.01709	0.002039	5.57057e-17	0.0435	0.0191	0.0230102	70.2505
rs6432335	2	12928971	G/T	0.451562	0.012236	0.001931	2.42003e-10	0.0152	0.0186	0.4136	40.1527
rs6454596	6	87980735	C/G	0.489705	-0.025302	0.001921	1.38007e-39	0.0297	0.0186	0.1096	173.482
rs6463566	7	6528174	G/C	0.229674	-0.016997	0.002314	2.16023e-13	-0.0143	0.021	0.497	53.9533
rs6468341	8	30279355	C/T	0.742846	0.018973	0.002201	7.10068e-18	0.0259	0.0205	0.2065	74.3074
rs6476883	9	4654774	A/G	0.438614	-0.014009	0.001937	4.96021e-13	-0.0001	0.0194	0.9955	52.3064
rs6500550	16	3746241	T/C	0.304296	-0.022363	0.00212	5.52968e-26	-0.015	0.0205	0.4653	111.273
rs6503727	17	41312859	C/T	0.660546	0.018796	0.002032	2.39001e-20	-0.043	0.0191	0.0244	85.5625
rs6511703	19	10666450	C/T	0.243985	-0.023286	0.002278	1.65997e-24	-0.0619	0.0228	0.00664599	104.492
rs6672898	1	46290588	A/G	0.435247	-0.019192	0.00193	2.92012e-23	-0.0084	0.0188	0.6528	98.884
rs6678033	1	66077624	A/G	0.367919	-0.042708	0.001986	1.45881e-102	0.0189	0.0186	0.3095	462.445
rs6679677	1	114303808	A/C	0.100303	-0.037885	0.003175	8.6896e-33	0.0258	0.0262	0.3242	142.379
rs67175901	15	101748227	T/C	0.107472	0.043563	0.003151	1.99022e-43	0.0068	0.027	0.8019	191.134
rs671835	18	51734729	G/A	0.359974	0.015013	0.002003	6.85962e-14	-0.0321	0.0186	0.0848594	56.1789
rs6723009	2	42474615	C/T	0.717442	0.012066	0.002153	2.15001e-08	0.0272	0.0202	0.1787	31.4079
rs6731993	2	65642097	T/A	0.408305	0.022846	0.001961	2.45019e-31	-0.019	0.0197	0.3349	135.727
rs6734238	2	113841030	G/A	0.40298	0.03936	0.00195	1.58016e-90	0.01	0.0202	0.6218	407.419
rs6740847	2	182308352	G/A	0.562056	0.021748	0.00194	3.95003e-29	-0.0032	0.019	0.8663	125.671
rs6764912	3	128372487	A/G	0.065313	-0.037245	0.004039	3.13979e-20	0.0558	0.0334	0.0947196	85.0331
rs6779340	3	58033701	G/C	0.336877	-0.015247	0.002042	8.6896e-14	0.0043	0.0204	0.8335	55.7516
rs68002561	1	149880863	G/A	0.091374	0.020207	0.003384	2.43002e-09	-0.0095	0.0398	0.8118	35.6569
rs68016381	6	43761645	T/C	0.051299	-0.033783	0.00442	2.22998e-14	0.0224	0.0461	0.6269	58.4187
rs68137036	6	43820215	G/A	0.285148	-0.013048	0.002135	1.02e-09	-0.0061	0.0202	0.7612	37.3501
rs6817881	4	152223904	T/C	0.499266	0.014302	0.001931	1.3499e-13	0.0131	0.0186	0.4807	54.8566
rs6831590	4	6943776	T/G	0.367295	-0.020382	0.001987	1.15001e-24	0.013	0.019	0.4926	105.22
rs6855981	4	3148276	A/G	0.372933	-0.016368	0.001987	1.85012e-16	-0.0294	0.0187	0.1156	67.8571
rs6859727	5	71742622	C/T	0.878025	-0.04036	0.002931	4.29042e-43	0.0095	0.0281	0.7364	189.614
rs6877725	5	68611458	C/T	0.444789	-0.025077	0.001941	3.97009e-38	-0.0078	0.0186	0.6747	166.917
rs6878780	5	122093740	C/T	0.426457	0.013346	0.001938	6.01035e-12	0.0354	0.0186	0.0573205	47.4236
rs6891328	5	133851526	C/G	0.583149	0.012329	0.001947	2.47002e-10	-0.021	0.0194	0.2792	40.0981
rs6915310	6	16758002	T/C	0.173979	-0.032312	0.00256	1.71002e-36	-0.0337	0.0269	0.2106	159.312
rs6924387	6	137082948	G/A	0.412169	0.017269	0.001967	1.72982e-18	-0.0041	0.0188	0.828	77.0772
rs692594	10	18265893	C/G	0.489752	0.012472	0.001918	8.23e-11	0.0297	0.0186	0.1091	42.2839
rs6927569	6	109621494	C/T	0.523171	0.025882	0.001921	2.39994e-41	-0.0443	0.0192	0.02121	181.527
rs6936191	6	7201660	C/T	0.608046	0.018088	0.001988	9.86961e-20	0.0016	0.0191	0.9329	82.7844
rs694180	1	111726213	G/A	0.656276	0.018797	0.002017	1.23994e-20	0.0094	0.0198	0.635	86.8491
rs6985508	8	142337734	A/G	0.357978	-0.027376	0.002089	3.3597e-39	0.018	0.0191	0.3483	171.737
rs6998846	8	9193341	A/G	0.782787	0.01538	0.002334	4.54046e-11	-0.0087	0.0211	0.6789	43.4221
rs7005996	8	142241681	T/C	0.905961	0.022897	0.00345	3.32966e-11	-0.0241	0.031	0.4373	44.0473
rs706809	12	52294257	C/T	0.777232	0.02055	0.002355	2.77971e-18	0.0127	0.0232	0.5836	76.1451
rs7115703	11	306920	A/T	0.513619	0.044398	0.00202	5.3827e-107	-0.0229	0.0188	0.2238	483.086
rs7183988	15	91428589	G/T	0.526501	-0.017034	0.001973	6.26037e-18	-0.0318	0.0189	0.0923592	74.5382
rs7214290	17	27611880	A/G	0.172996	0.018062	0.00254	1.20005e-12	-0.0093	0.0245	0.704099	50.5667
rs7225843	17	2001825	C/T	0.203156	-0.022083	0.002391	2.6903e-20	0.0101	0.0216	0.6393	85.3016
rs723585	4	55503194	G/A	0.483522	-0.022283	0.001915	2.9703e-31	-0.0273	0.0186	0.1419	135.397
rs7235882	18	19684119	T/C	0.093478	0.02332	0.003325	2.39994e-12	-0.0069	0.0373	0.8525	49.1897
rs7237878	18	74249473	A/G	0.68994	-0.011836	0.00209	1.52999e-08	-0.0016	0.021	0.9393	32.0714
rs72664840	14	35596323	T/C	0.178952	0.020857	0.002507	9.21086e-17	-0.0171	0.0278	0.5382	69.2142
rs72726027	15	42248826	C/T	0.11173	-0.043218	0.003051	1.71002e-45	0.0101	0.035	0.7733	200.653
rs72731564	14	69280158	T/C	0.187005	0.020208	0.00247	2.94985e-16	-0.0114	0.0247	0.6441	66.9349
rs72789923	2	24394504	C/A	0.307359	0.020456	0.002076	6.95024e-23	0.0002	0.021	0.994	97.0927
rs72790862	10	44880260	C/T	0.307083	-0.021031	0.002085	6.70965e-24	0.0131	0.0203	0.5204	101.744
rs72803323	16	89373324	T/C	0.039743	0.034499	0.004957	3.55959e-12	0.0096	0.0413	0.8154	48.4368
rs72825306	10	93748263	G/A	0.167458	0.015083	0.002571	4.56005e-09	-0.0049	0.0265	0.8519	34.4169
rs72832055	16	81869387	A/G	0.313384	-0.012349	0.002082	3.09001e-09	-0.006	0.019	0.753199	35.1805
rs72836628	10	113902454	T/C	0.248064	-0.015453	0.002227	4.07005e-12	0.0101	0.0204	0.62	48.1488
rs7283930	21	30461373	T/C	0.739014	-0.012725	0.0022	7.43002e-09	0.03	0.0236	0.2041	33.4557
rs72901753	17	76244283	C/G	0.326884	-0.014526	0.002142	1.22999e-11	0.0304	0.0205	0.1395	45.9889
rs72973711	18	74072245	T/A	0.06693	-0.036483	0.003879	5.52968e-21	0.0586	0.0402	0.1452	88.4589
rs72978754	6	138053203	C/T	0.065785	-0.025601	0.003899	5.38022e-11	0.0313	0.031	0.3126	43.1129
rs73000965	11	113982321	A/T	0.315728	0.029201	0.002076	6.62979e-45	-0.0246	0.0193	0.2031	197.852
rs73049276	7	8022016	A/G	0.058516	-0.03953	0.004095	5.12979e-22	0.0574	0.0582	0.3243	93.185
rs7322886	13	50179454	C/T	0.623891	0.013244	0.001987	2.71019e-11	0.0155	0.0186	0.405	44.4266
rs73271394	8	100853860	C/T	0.045484	0.0255	0.004616	3.39e-08	0.0351	0.0472	0.4563	30.5175
rs738408	22	44324730	T/C	0.216873	-0.01613	0.002355	7.73927e-12	-0.026	0.0222	0.241	46.9123
rs74076327	1	56979431	C/T	0.044994	-0.038703	0.004641	7.85055e-17	-0.0712	0.0672	0.289	69.545
rs7409459	19	7792199	T/C	0.29703	0.013123	0.002231	4.15002e-09	0.0485	0.0208	0.0198002	34.5993
rs7488780	12	20579392	C/G	0.204545	-0.013665	0.002391	1.12001e-08	0.0182	0.0213	0.3932	32.6633
rs7496362	15	65758874	G/C	0.366398	0.017502	0.002017	4.25991e-18	-0.0037	0.0187	0.8435	75.2946
rs749780	17	72699384	A/C	0.731874	0.018874	0.002179	4.93969e-18	-0.0364	0.0196	0.0627495	75.0263
rs7502100	17	36598626	C/T	0.365944	0.018716	0.002036	4.07005e-20	-0.0189	0.0189	0.3163	84.5027
rs75475627	2	54787592	G/C	0.076758	0.033029	0.00369	3.76011e-19	0.0283	0.0328	0.3877	80.1195
rs7555995	1	150212707	G/C	0.284874	-0.014902	0.002132	2.86022e-12	0.0107	0.0214	0.6186	48.8556
rs7575465	2	27291661	A/G	0.553396	-0.012733	0.001942	5.70953e-11	0.0156	0.019	0.4114	42.9896
rs7590263	2	28645802	T/C	0.496568	0.01172	0.001946	1.75999e-09	0.0254	0.0186	0.1722	36.2718
rs75974417	16	57063494	T/C	0.211414	-0.016574	0.002361	2.32006e-12	0.0231	0.0235	0.3241	49.2791
rs7626444	3	196504902	C/G	0.4215	-0.020801	0.001946	1.26999e-26	0.0099	0.0187	0.595899	114.257
rs763362	18	67531797	G/A	0.398747	0.015565	0.001962	2.22998e-15	0.047	0.02	0.0185102	62.9362
rs7639292	3	107295665	T/C	0.169103	-0.022268	0.00257	4.82948e-18	0.0198	0.0288	0.4925	75.0751
rs76428106	13	28604007	C/T	0.013438	0.104475	0.008878	6.25029e-32	-0.0401	0.0866	0.6432	138.482
rs7658676	4	39603132	T/C	0.353026	0.011122	0.002017	3.57998e-08	0.0361	0.02	0.0716902	30.4056
rs76603681	13	28496468	A/G	0.03196	0.040772	0.005573	2.64972e-13	-0.0361	0.0572	0.5284	53.5237
rs7679673	4	106061534	A/C	0.379766	-0.023824	0.001977	2.14981e-33	-0.0619	0.0186	0.000879205	145.217
rs7684253	4	57727311	T/C	0.550374	0.014152	0.001942	3.29003e-13	0.0065	0.0187	0.728501	53.1052
rs76873475	7	75829199	A/C	0.155842	-0.015119	0.002649	1.17999e-08	-0.0118	0.0205	0.5657	32.5748
rs7687658	4	88220509	G/A	0.434196	0.011065	0.001937	1.13999e-08	0.017	0.0197	0.3886	32.632
rs7705526	5	1285974	A/C	0.327035	0.033578	0.002174	9.18967e-54	0.0093	0.0199	0.6399	238.556
rs7738554	6	41891995	A/T	0.250954	0.014527	0.002216	5.70033e-11	0.0063	0.021	0.7655	42.9747
rs77552263	2	43786818	A/G	0.077954	0.048554	0.00358	7.18952e-42	0.0472	0.0513	0.3581	183.943
rs7776857	7	22754768	T/G	0.657131	-0.014833	0.002034	3.16009e-13	-0.0052	0.0189	0.7854	53.181
rs7777484	7	2814271	G/A	0.420278	0.011681	0.001945	1.96002e-09	-0.0439	0.0186	0.0179999	36.0679
rs778732	7	65822360	T/C	0.107318	0.026848	0.003111	6.5298e-18	0.0263	0.0381	0.4896	74.4773
rs780142	15	62797964	G/T	0.274175	0.012729	0.002159	3.83999e-09	-0.006	0.0213	0.7776	34.7603
rs7803075	7	130742066	G/A	0.73519	-0.019268	0.002201	2.18978e-18	0.0111	0.0195	0.5711	76.6361
rs7815046	8	87054885	C/A	0.303314	-0.013143	0.002108	4.64997e-10	0.0146	0.0199	0.4632	38.873
rs7816785	8	56797418	T/C	0.605849	-0.021221	0.001967	4.31023e-27	-0.0013	0.0187	0.9455	116.392
rs78285907	18	21622003	T/A	0.089011	0.021937	0.003483	3.11e-10	0.0047	0.033	0.8862	39.6687
rs7846314	8	61650831	T/A	0.187341	0.063921	0.002458	4.69894e-149	0.0341	0.0234	0.1448	676.275
rs7852409	9	2621482	G/C	0.76511	0.017853	0.002386	7.62079e-14	-0.0533	0.0212	0.0122	55.9863
rs7866863	9	114657707	A/G	0.341388	0.013079	0.002021	1e-10	-0.0105	0.0193	0.5873	41.8809
rs78738581	13	42843630	A/G	0.231943	0.021293	0.002282	1.13006e-20	-0.0141	0.0205	0.4901	87.0648
rs78813154	17	5267002	T/G	0.144465	0.01872	0.002729	7.13017e-12	0.0276	0.0226	0.2226	47.0549
rs789858	3	194405966	T/C	0.403723	0.013974	0.001961	1.07004e-12	0.0212	0.0192	0.2689	50.7793
rs79047930	2	220165527	T/C	0.014695	0.053423	0.008352	1.63999e-10	0.0662	0.1001	0.508401	40.9143
rs7917772	10	104487443	A/G	0.631343	0.016148	0.001992	5.41003e-16	0.0057	0.0189	0.7627	65.7141
rs7934719	11	108341864	T/C	0.413488	0.018084	0.001959	2.81968e-20	-0.0258	0.019	0.1742	85.2158
rs7940176	11	122544054	T/C	0.123632	-0.017177	0.002922	4.23e-09	0.046	0.0267	0.0843199	34.5569
rs7947419	11	134006964	T/C	0.059601	0.02247	0.004063	3.27002e-08	-0.0446	0.03	0.137	30.5853
rs796007	9	86577541	A/G	0.252821	-0.02067	0.002211	9.41022e-21	-0.0381	0.0214	0.0746793	87.3984
rs796056	2	101735276	C/A	0.62431	0.022344	0.001977	1.42988e-29	0.0075	0.02	0.706601	127.735
rs7969023	12	26803949	C/T	0.405651	-0.011389	0.001959	6.23003e-09	-0.0196	0.0194	0.3125	33.7989
rs7987258	13	49611122	A/G	0.661585	-0.01133	0.002036	2.66999e-08	-0.0075	0.0203	0.710699	30.9674
rs80296299	6	31321623	T/C	0.116261	0.026058	0.003037	1e-17	-0.0097	0.0316	0.757801	73.6195
rs8030089	15	75290377	T/C	0.195361	-0.01887	0.002426	7.78933e-15	-0.0339	0.0225	0.1324	60.501
rs8079215	17	44064851	T/C	0.721802	0.012121	0.002178	2.67997e-08	0.0294	0.0216	0.1731	30.9714
rs8112528	19	39977173	A/G	0.190498	-0.013833	0.002475	2.35001e-08	-0.0039	0.0212	0.8558	31.2379
rs820384	17	73755392	C/G	0.663193	0.01193	0.002136	2.39999e-08	-0.0342	0.0213	0.1084	31.1945
rs915125	6	82463376	T/C	0.281985	-0.017639	0.002142	1.91999e-16	0.0265	0.0202	0.1901	67.8124
rs9265980	6	31316045	A/G	0.176601	0.057457	0.002514	1.62181e-115	0.025	0.0318	0.4325	522.342
rs9267575	6	31811850	C/T	0.397728	-0.026408	0.001965	3.82032e-41	0.0074	0.0189	0.6944	180.612
rs9277764	6	33095762	A/G	0.121794	0.023875	0.002928	3.67959e-16	0.0002	0.0265	0.9932	66.4882
rs930232	19	1036018	A/G	0.460333	0.021247	0.002045	2.91005e-25	-0.0258	0.0192	0.1795	107.947
rs9378212	6	32445799	T/C	0.469078	0.059685	0.001926	1e-200	0.0377	0.0228	0.0990399	960.324
rs9390461	6	147701217	G/A	0.538879	0.017735	0.001926	3.4898e-20	-0.0076	0.0186	0.6821	84.791
rs9402685	6	135419688	C/T	0.256024	-0.033846	0.002214	1.05003e-52	-0.0228	0.0196	0.246	233.7
rs9411293	9	139929015	G/C	0.337095	-0.01398	0.002118	4.18986e-11	0.0092	0.0197	0.639	43.5675
rs9419387	10	133758358	A/G	0.405212	-0.012402	0.001962	2.65999e-10	0.0018	0.0199	0.9277	39.9563
rs9508005	13	28789794	G/T	0.09447	-0.019939	0.00356	2.18002e-08	0.0529	0.0393	0.1784	31.3694
rs9543219	13	73638478	T/C	0.574059	0.012822	0.00195	5.06058e-11	0.0168	0.0193	0.3853	43.2357
rs9656395	7	130575884	G/A	0.095253	-0.022836	0.003291	4.08037e-12	0.0611	0.0357	0.0869801	48.1487
rs9804265	10	25214050	C/A	0.366957	-0.04002	0.001997	2.78997e-89	0.0024	0.0191	0.8986	401.604
rs981132	7	50281539	G/T	0.678258	0.021149	0.002054	7.87952e-25	-0.0165	0.0207	0.4254	106.018
rs9819371	3	141206800	T/C	0.064869	-0.043123	0.003916	3.63999e-28	-0.0307	0.0426	0.4714	121.264
rs9842724	3	63804761	C/T	0.800478	-0.014286	0.00242	3.67003e-09	-0.0019	0.021	0.9298	34.849
rs9885207	5	173075213	C/T	0.415999	0.016187	0.001953	1.22011e-16	-0.0137	0.0188	0.4651	68.6955
rs9905106	17	1373518	C/T	0.733598	0.022774	0.002227	1.61994e-24	0.0215	0.0196	0.2739	104.577
rs9965539	18	41973779	A/G	0.133702	0.031107	0.002856	1.3499e-27	-0.0107	0.0262	0.6814	118.631
rs9977672	21	40463283	A/G	0.2588	-0.022323	0.002215	7.34007e-24	-0.0209	0.0221	0.3438	101.568
rs9988894	11	12876944	G/C	0.323507	0.014978	0.002075	5.5195e-13	0.0425	0.0209	0.0425902	52.104

## Sheet: TableS10
Supplementary Table 10. Genetic G-X and G-Y data for the MR on the effect of COPD/asthma/ILD related infections on COPD. Average F statistics: 24.34; CHR = chromosome; EA = effect allele; EAF = effect allele frequency; F = F-statistic; Beta_X = genetic effect on COPD/asthma/ILD related infections; SE_X = standard error of Beta_X; p_X = p-value for Beta_X; Beta_Y = genetic effect on COPD; SE_Y = s…
SNP	chr	pos	EA/NEA	EAF	beta_X	se_X	p_X	beta_Y	se_Y	p_Y	F
rs112099705	14	32889469	A/T	0.01663	0.1311	0.0287	4.93003e-06	0.1427	0.0729	0.0501199	20.8661
rs115172153	4	97816068	A/G	0.01407	-0.1601	0.0312	2.76898e-07	-0.1125	0.0808	0.1638	26.3314
rs13163402	5	40607910	C/T	0.6252	0.0351	0.0075	2.84898e-06	-0.0063	0.0192	0.744699	21.9024
rs144537600	5	89647208	C/T	0.02672	0.1065	0.0227	2.67301e-06	0.0615	0.0583	0.2911	22.0114
rs144724840	11	71372038	T/C	0.03023	-0.1001	0.0214	3.059e-06	-0.1901	0.0548	0.000516404	21.8797
rs2074995	17	16220491	A/T	0.4478	-0.0351	0.0073	1.63501e-06	-0.0031	0.0187	0.8685	23.119
rs3732075	2	36593060	A/G	0.2893	0.0388	0.008	1.22699e-06	0.0121	0.0205	0.5569	23.5225
rs3966782	17	4807098	C/T	0.4173	0.0351	0.0074	1.84098e-06	0.0093	0.0189	0.621001	22.4984
rs597808	12	111973358	G/A	0.5853	-0.0354	0.0074	1.50501e-06	0.0148	0.0188	0.4318	22.8846
rs6090007	20	62469998	C/T	0.4792	0.0336	0.0073	4.06499e-06	0.042	0.0186	0.0243299	21.1852
rs6805759	3	171893650	G/A	0.536	-0.0356	0.0073	1.02301e-06	-0.0621	0.0186	0.000861192	23.7823
rs77130148	17	25957454	G/C	0.03996	0.1004	0.0186	6.38205e-08	0.0387	0.0474	0.4146	29.1368
rs77462006	6	97443859	A/G	0.04407	0.0819	0.0178	4.41103e-06	0.0208	0.0458	0.6503	21.1703
rs80235202	6	32503831	G/A	0.2498	0.0485	0.0087	2.618e-08	0.0162	0.0224	0.4684	31.0774
rs846653	2	10607427	C/T	0.7405	-0.0419	0.0084	5.754e-07	-0.0199	0.0215	0.354	24.8811
rs876537	1	159674933	T/C	0.3898	-0.0426	0.0074	1.01599e-08	0.0131	0.019	0.4919	33.1402

[truncated: 2 more sheets: TableS11, TableS12]
